# Supplementary material for: Mechanochemical Synthesis and Molecular Docking Studies of New Azines Bearing Indole as Anticancer Agents
Source: Molecules. 2023 May 4;28(9):3869. doi: 10.3390/molecules28093869 (PMC10180502; doi:10.3390/molecules28093869)
Supplement: Supplementary file 1 [file molecules-28-03869-s001.zip]

Archive with 1 entries (1 files):
- molecules-2324218-supplementary.pdf
